# Supplementary material for: A new species of Amphoropsyche (Trichoptera, Leptoceridae) from Ecuador, with a key to the species in the genus
Source: Zookeys. 2011 Jun 22;(111):59–65. doi: 10.3897/zookeys.111.813 (PMC3142691; doi:10.3897/zookeys.111.813)
Supplement: XML Treatment for Amphoropsyche tandayapa [file zookeys.111.813-treatment1.xml]

<!DOCTYPE tp:taxon-treatment
  PUBLIC "-//TaxonX//DTD Taxonomic Treatment Publishing DTD v0 20100105//EN" "tax-treatment-NSO.dtd">
<tp:taxon-treatment xmlns:tp="http://www.plazi.org/taxpub"><tp:treatment-meta><mixed-citation publication-type="journal"><person-group><name><surname>Holzenthal</surname><given-names>Ralph W.</given-names></name><name><surname>Rázuri-Gonzales</surname><given-names>Luis Ernesto</given-names></name></person-group><article-title>
                A new species of 
                    <italic>Amphoropsyche</italic> (Trichoptera, Leptoceridae) from Ecuador, with a key to the species in the genus
                </article-title><source>Zookeys</source><day>22</day><month>6</month><year>2011</year><volume>2011</volume><issue>111</issue><fpage>59</fpage><lpage>65</lpage><pub-id pub-id-type="doi">10.3897/zookeys.111.813</pub-id></mixed-citation></tp:treatment-meta><tp:nomenclature><tp:taxon-name>
                        <tp:taxon-name-part taxon-name-part-type="genus">Amphoropsyche</tp:taxon-name-part>
                        <tp:taxon-name-part taxon-name-part-type="species">tandayapa</tp:taxon-name-part>
                        <object-id xmlns:xlink="http://www.w3.org/1999/xlink" xlink:type="simple">urn:lsid:zoobank.org:act:405CE4BA-B14D-4CEB-827E-BFE295FD12F0</object-id>
                    		<object-id xmlns:xlink="http://www.w3.org/1999/xlink" xlink:type="simple">http://species-id.net/wiki/Amphoropsyche_tandayapa</object-id>
                    </tp:taxon-name><tp:taxon-authority>Holzenthal &amp; Rázuri-Gonzales</tp:taxon-authority><tp:taxon-status xmlns:xlink="http://www.w3.org/1999/xlink" xlink:type="simple">sp. n.</tp:taxon-status><xref ref-type="fig" rid="F1">Fig. 1A–D</xref></tp:nomenclature><tp:treatment-sec sec-type="Description"><title>Description.</title><p>This species is characterized by the short, digitate dorsomesal processes of the inferior appendages, the long basoventral projection of the 1st article of the inferior appendages, and the broad, lateral processes of segment X. It is most similar to that group of species also possessing dorsomesal processes on the preanal appendages(i.e., <italic><tp:taxon-name>Amphoropsyche woodruffi</tp:taxon-name></italic>, <italic><tp:taxon-name>Amphoropsyche refugia</tp:taxon-name></italic>, <italic><tp:taxon-name>Amphoropsyche aragua</tp:taxon-name></italic>), but differs in having much shorter processes that are unsclerotized.</p><p>Male. Forewing length 4.8 mm. Wings and body color brown. Genitalia as in <xref ref-type="fig" rid="F1">Fig. 1 A–D</xref>. Segment IX annular, sternum with anterior part slightly extended anteriorly. Segment X composed of a single mesal process and pair of lateral processes; mesal process lightly sclerotized, apex broadly acute; lateral process broad, bearing apical spine-like setae. Preanal appendages large, oval, almost completely fused along their midlengths, with pair of short, digitate, membranous dorsomesal processes; preanal appendage with large reticulate internal gland with small ventral opening. Inferior appendage elongate, with long basoventral projection; inferior appendage angulate basally in lateral view, bent inwards in ventral view, bearing very short spine-like setae on slightly protruding apicomesal corner; 2nd article of inferior appendage elongate, thin, sinuate, slightly curved inwards, apex narrow, rounded. Phallic apparatus with phallobase well developed; pair of dorsal parameres present; phallotremal sclerite well developed, elongate, widest apically in lateral view.</p><p>Female and larva: Unknown.</p><fig id="F1" position="float" orientation="portrait"><label>Figure 1.</label><caption><p><italic><tp:taxon-name>Amphoropsyche tandayapa</tp:taxon-name></italic>, sp. n. Male genitalia <bold>A</bold> lateral <bold>B</bold> segments IX–X, dorsal <bold>C</bold> inferior appendages, ventral <bold>D</bold> phallus, lateral.</p></caption><graphic xmlns:xlink="http://www.w3.org/1999/xlink" xlink:href="ZooKeys-111-059-g001.jpg" position="float" orientation="portrait" xlink:type="simple"/></fig></tp:treatment-sec><tp:treatment-sec sec-type="Holotype male"><title>Holotype male.</title><p><bold>ECUADOR: Pichincha:</bold> 2.3 km S Tandayapa, 1800 m, 6.x.1990, O.S. Flint, Jr. (NMNH).</p></tp:treatment-sec><tp:treatment-sec sec-type="Etymology"><title>Etymology.</title><p>Named after the town of Tandayapa, located near where the holotype was collected.</p></tp:treatment-sec></tp:taxon-treatment>
